# Supplementary material for: Transiency of postoperative cervical kyphosis seen after surgical correction of sagittal malalignment in adult spinal deformity patients
Source: PLoS One. 2021 Jul 19;16(7):e0254381. doi: 10.1371/journal.pone.0254381 (PMC8289077; doi:10.1371/journal.pone.0254381)
Supplement: S1 File — (XLSX) [file pone.0254381.s001.xlsx]

## Sheet: Sheet1
Number	Post C7SVA	Pre TK	Last TK	L cor	Post PI-LL	Pre CL	Post CL	Last CL	Pre TIS	Post TIS	Last TIS	Pre C27SVA	Post C27SVA	Last C27SVA
1	-22.91	5.83	28	-32.68	-10.91	-21	-8	-12	26	18	21	5	4	-8
2	3	-20	-0.61	-77.2	-8.78	-12	3	-1	23	10	5	3	2	-4
3	-5	-3.22	-4	-63.37	20.67	-13	-15	-8	22	12	16	-2	3	-1
4	-12.01	-21.6	44	-87.84	-21.03	-53	-17	-28	21	8	16	-6	8	13
5	-38.78	-0.82	40.29	-53.97	-22.71	-21	-7	-30	18	18	19	17	18	0
6	5	-1	28	-92.08	-17.71	-36	-11	-13	24	33	31	7	28	7
7	-5.79	-6	37	-84	-14	-28	-33	-25	15	23	23	2	2	9
8	2	-12.31	11	-63.22	-3.01	-2	3	3	1	9	6	-4	-9	-7
9	-50.32	-13.57	10	-72.45	-8.77	-24	-8	-9	12	7	13	-15	10	10
10	-11.27	-3.89	17	-78.31	-12.51	-14	-6	-12	12	5	10	5	0	-5
11	-56	12.16	33.11	-71.62	-17.94	-16	-1	-9	26	9	13	29	2	9
12	75	16	44	-47	5	-31	-33	-49	18	30	19	1	17	-3
13	21	17.87	38.46	-39.35	-22.61	-27	-12	-16	16	19	28	7	13	20
14	-9	17	39	-39	-28.12	-22	-9	-8	26	16	19	36	13	21
15	-23	0	37	-69	-29.54	-51	-26	-42	46	18	56	29	9	8
16	14	7	36	-96	-9	-25	-20	-29	34	24	23	18	17	18
17	-30	-20	15.37	-71.72	-18.8	-5	-11	-15	24	21	13	8	3	5
18	-10	16	33	-75	-8.88	-18	2	-19	33	12	24	31	14	5
19	-62	-18.47	15	-108.77	-4.71	-48	2	-4	24	10	22	2	14	14
20	-14	6.79	40.07	-90.59	-35.7	-19	-5	-34	35	7	20	28	17	4
21	4	-11	32.07	-72.52	-16.06	-22	-20	-20	27	23	15	18	23	18
22	-53	-10	30	-100	-20	-13	-6	-21	32	6	15	11	-12	-4
23	-18	11.63	30	-72.4	-14.81	-17	8	4	22	7	17	9	3	9
24	28	8.72	34	-69.98	-17.91	-44	-31	-24	44	24	18	11	1	-1
25	-10	15.48	30	-88.54	-15.43	-13	1	-18	29	11	24	42	22	24
26	-28	-1.74	28	-87	-29	-16	1	-17	24	19	15	16	8	4
27	-11	-0.57	28	-70.37	-14.51	3	4	-12	12	4	10	16	13	4
28	-16	19	63	-92	-41	-38	-19	-19	30	19	19	19	21	23
29	-21	-6	46	-72.06	-8.67	-31	-19	-17	33	25	21	11	5	17
30	-9	-11.82	8	-54.28	-15.49	-17	-3	-4	11	9	10	-7	0	4
31	-47	-10.37	19	-61.29	-13.43	-5	-26	-31	13	20	31	9	-9	9
32	-9	3	34	-87	2	-22	8	-2	15	2	8	5	-10	-20
33	-27	-1	21	-115	-7	-29	-4	-17	6	7	13	42	6	-3
34	-11	-9	27	-40	-7	-13	-13	-14	10	5	13	-11	-12	-4
35	-11	27	59	-80	-36	-6	-7	-3	36	33	36	39	19	21
36	-59	-1	16	-72	-0.2	-35	-21	-33	29	22	29	10	10	-12
37	-14	-15.29	31	-100.76	-1.26	-12	11	-12	10	10	20	-6	-7	1
38	-20	-35	13	-25	-8	-25	-20	-29	13	14	7	27	-1	9
39	28	1.63	33	-69	-18.12	-6	5	-5	9	1	1	11	6	-4
40	-24	11.4	35	-75.81	-13.26	-14	-10	-39	33	10	32	27	4	-2
41	7	-7	30	-60	-18.38	2	5	15	13	14	14	32	17	15
42	-8	5.18	36	-85.92	-18	-27	-12	-23	35	12	26	35	3	18
43	15	28	47	-73	-13	-48	-15	-13	64	30	28	47	8	8
44	-34	12	39	-82	-28	-19	6	-2	38	7	16	34	24	25
45	8	6	31	-62	-9	-30	-13	-7	33	22	21	23	10	3
46	-34	5	29	-65	-5	-17	-2	-3	36	12	17	27	12	18
47	-23	7	33	-63	-22	-22	3	-18	10	8	15	-5	14	5
48	5	-8	36	-67	-17	-21	-3	-13	31	6	17	20	18	10
49	30	-3	28	-114	2	-12.5	6.5	11.1	33.6	7.7	7.9	23	15.6	11.3
50	-34	24	66.45	-81.25	-11.25	-18.5	-8.4	-17.9	31.8	17.6	29.1	15.9	9	22.7
51	-3	29	48.92	-85.98	-34.98	-13.9	-19.6	-17.2	48.7	30	27.9	59.5	23.3	28
52	-39	26	56.51	-91	2	-23	-3.5	-2.2	37.8	17.4	26.5	25.5	10.7	17.7
53	-2	-16	35.54	-132.26	-18.54	-55.1	2.5	0.8	31.1	11.2	20.4	3.4	5.4	22.4
54	-13	11	43.28	-68.1	-11.1	-24.6	-5.8	-8	31.8	14.1	22.9	28.6	21.5	21.3
55	-5	-2	30.7	-78.85	-9.85	-19.4	-9.8	-14.5	29.6	16.2	24.4	20.5	6.2	18.4
56	-27	-4	46.58	-69.3	-17.3	-16.2	1.9	1.1	19.3	10.8	18.6	-1.7	6.2	13.5
57	-18	-2	20	-72.6	-5.6	0.09	25.6	8.5	19.2	2.5	-0.4	31.6	10.9	6
58	-17	11	42.91	-70.91	-18.91	-15.1	0.84	-8.1	25.5	7.7	14	15.8	12.6	15.4
59	-30	10	51.45	-62.92	-2.92	-29.4	-14.1	-31.4	42.5	23.2	34.3	39.8	26.3	30.1
60	-43	-4	26.57	-88.18	-16.18	-30.1	16.6	-4.5	44.6	10	14.5	23.6	17.5	15.8
61	19	-2	35.15	-68.77	-10.77	-29.2	-10.3	-23.1	34.5	15.3	20.7	26.2	19.2	23
62	33	3	18.22	-27.91	-0.91	-23	-16.4	-13.3	28.5	20.6	11.5	15.4	8.6	7.4
63	19	12	53.86	-72.04	-24.04	-32.8	-7.9	-16.3	29.9	19.4	25.2	-1.96	13.6	9.4
64	-15	-5.82	38.72	-96.88	-22.58	-20.8	-17.9	-23.7	22.9	23.5	24.3	22.1	11.2	12.1
65	8	9	27.5	-76	-22	-24	-6.93	-11.6	20	12.4	17.76	2.92	4.29	5.88
66	21	7	23.77	-58.21	-5.21	-21.15	-1.89	-4.18	37.59	15.39	-4.44	24.06	14.48	11.03
67	-31	0	44.53	-69	-21	-48.39	-15.9	-28.03	38.66	19.8	31.6	-0.79	13.19	21.05
68	-20	11	55.58	-63	-18	-27.67	-12.9	-26.46	16.62	5.27	0	-3.58	-8.012	21.21
69	-46	22	75.42	-60	-19	1.1	1.43	-29.33	47.7	16.59	30.9	56.64	23.08	17.43
70	-8	-2	60.88	-80	-16	-17.05	8.38	-8.27	30.92	23.2	31.5	18.45	39.41	36
71	-26	20	38.15	-52	-3	-32.35	-10.8	-13.05	56.04	23.29	19.34	36.35	2.54	2.26
72	-45	17	44.12	-78	-21	-24.77	-18.66	-25.36	45	21.9	33.31	35.21	2.28	15.47
73	14	29	52.13	-58	4	-21.68	-18.9	-24.75	33.39	24.8	28.17	30.01	9.48	11.87
74	-61	-9	28.81	-115	-25	-0.9	25.1	-12.05	12.02	-10.83	1.64	-12.86	-18.81	-5.15
75	-7	10	59.03	-91	-37	-35.74	-7.4	-17.15	32.25	11.6	19.9	16.7	15.34	22.8
76	-41	22	59.58	-68	-15	-41.67	-15.14	-28.93	37.75	13.83	0	6.07	-2.05	25.38
77	27	-9	32.8	-63	-10	-31.58	-9.12	-21.46	27.79	19.03	22.34	12.85	15.95	15.98
78	-44	-13	36.18	-84	-15	-17.67	-6.55	-38.41	18.84	4.49	21.63	-2.63	-9.95	-1.28
79	-2	-11	16.4	-84	-5	-8.5	0.89	-1.45	10.26	1.89	3	-6.16	0	0
